# Supplementary material for: Turkestan Cockroaches Avoid Entering a Static Electric Field upon Perceiving an Attractive Force Applied to Antennae Inserted into the Field
Source: Insects. 2021 Jul 8;12(7):621. doi: 10.3390/insects12070621 (PMC8303521; doi:10.3390/insects12070621)
Supplement: Supplementary file 1 [file insects-12-00621-s001.zip]

Archive with 2 entries (2 files):
- Video S1.mp4
- Figure S1.pdf
